# Supplementary material for: Codon pair optimization (CPO): a software tool for synthetic gene design based on codon pair bias to improve the expression of recombinant proteins in Pichia pastoris
Source: Microb Cell Fact. 2021 Nov 4;20:209. doi: 10.1186/s12934-021-01696-y (PMC8567542; doi:10.1186/s12934-021-01696-y)
Supplement: Supplementary file 2 — Additional file 2: Table S1. Codon-pair context values used to calculate the optimization solution in CPO software. [file 12934_2021_1696_MOESM2_ESM.zip]

Archive with 4 entries (4 files):
- CPO.R
- mapping.txt
- Readme.pdf
- trans.txt
