# Supplementary material for: Codon pair optimization (CPO): a software tool for synthetic gene design based on codon pair bias to improve the expression of recombinant proteins in Pichia pastoris
Source: Microb Cell Fact. 2021 Nov 4;20:209. doi: 10.1186/s12934-021-01696-y (PMC8567542; doi:10.1186/s12934-021-01696-y)
Supplement: Supplementary file 2 — Additional file 2: Table S1. Codon-pair context values used to calculate the optimization solution in CPO software. [file 12934_2021_1696_MOESM2_ESM.zip › CPO.R]

vmap<-function(vrna)
{
  ret=rep(0,length(vrna))
  L=c("A","C","G","U")
  for (j in 1:length(vrna))
  {
    rna=vrna[j]
    for (i in 1:nchar(rna))
    {
      A=substr(rna,i,i)
      B=(0:3)[L==A]
      ret[j]=ret[j]*4+B
    }
  }
  ret
}

#Codon Pairwise Optimization for Pichia Pastoris (CPO)

CPO<-function(input, path="./")
{
  
  
  mapping=array(list(),c(26))
  trans=read.table(paste(path,"trans.txt",sep=""),header=F)
  lines=read.table(paste(path,"mapping.txt",sep=""), stringsAsFactors = F,sep="\t")
  
  for (i in 1:nrow(lines))
  {
    mapping[[i]]=strsplit(lines[i,1],split=",")[[1]][-1]
  }
  
  
  
  
  protein=strsplit(input,split="")[[1]]
  pre=c("UGA")
  mdist=array(list(),length(protein)+1)
  mdist[[1]]=list(dist=0,a1=1)
  npos=1
  
  for (j in length(protein):1)
  {
    cur=mapping[[(1:26)[LETTERS==protein[j]]]]
    tmatrix=as.matrix(trans[vmap(pre)+1,vmap(cur)+1])+mdist[[npos]]$dist
    cdist=rep(0,length(cur))
    cpos=list()
    for (k in 1:length(cur))
    {
      cdist[k]=max(tmatrix[,k])
      cpos[[k]]=which(tmatrix[,k]==cdist[k])
    }
    npos=npos+1
    mdist[[npos]]=list(dist=cdist,cpos)#mdist[[2]][[2]][[1]]
    pre=cur
  }
  
  codon=array()
  curmax=which.max(mdist[[npos]]$dist)
  for (pos in 1:(npos-1))
  {
    # cat("==========",pos,"=========\n")
    # print(mapping[[(1:26)[LETTERS==protein[pos]]]])
    # print(mdist[[npos+1-pos]])
    codon[pos]=mapping[[(1:26)[LETTERS==protein[pos]]]][curmax]
    curmax=mdist[[npos+1-pos]][[2]][[curmax]][1]
    #  cat("nextmax",nextmax,"curmax",curmax,"\n")
  }
  value=rep(0,length(protein)-1)
  for (pos in 1:(npos-2))
  {
    value[pos]=trans[vmap(codon[pos+1])+1,vmap(codon[pos])+1]
  }
  
  a=paste(codon,collapse="-")
  b=paste("(",value,")",collapse="-",sep="")
  
  return(list(codon.list=a,value.list=b,total=sum(value),value.tab=table(value)))
  
}
