# Supplementary material for: Codon pair optimization (CPO): a software tool for synthetic gene design based on codon pair bias to improve the expression of recombinant proteins in Pichia pastoris
Source: Microb Cell Fact. 2021 Nov 4;20:209. doi: 10.1186/s12934-021-01696-y (PMC8567542; doi:10.1186/s12934-021-01696-y)
Supplement: Supplementary file 2 — Additional file 2: Table S1. Codon-pair context values used to calculate the optimization solution in CPO software. [file 12934_2021_1696_MOESM2_ESM.zip › mapping.txt]

A,GCU,GCC,GCA,GCG,
B,
C,UGU,UGC,
D,GAU,GAC,
E,GAA,GAG,
F,UUU,UUC,
G,GGU,GGC,GGA,GGG,
H,CAU,CAC
I,AUU,AUC,AUA,
J,AGA,AGG,
K,AAA,AAG,
L,CUU,CUC,CUA,CUG,UUA,UUG
M,AUG,
N,AAU,AAC,
O,
P,CCU,CCC,CCA,CCG,
Q,CAA,CAG,
R,CGU,CGC,CGA,CGG,AGA,AGG
S,UCU,UCC,UCA,UCG,AGU,AGC,
T,ACU,ACC,ACA,ACG,
U,
V,GUU,GUC,GUG,GUA
W,UGG,
X,
Y,UAU,UAC,
Z,
