# Supplementary material for: Codon pair optimization (CPO): a software tool for synthetic gene design based on codon pair bias to improve the expression of recombinant proteins in Pichia pastoris
Source: Microb Cell Fact. 2021 Nov 4;20:209. doi: 10.1186/s12934-021-01696-y (PMC8567542; doi:10.1186/s12934-021-01696-y)
Supplement: Supplementary file 2 — Additional file 2: Table S1. Codon-pair context values used to calculate the optimization solution in CPO software. [file 12934_2021_1696_MOESM2_ESM.zip › trans.txt]

-2	2	2	-2	0	2	0	-2	0	2	2	-2	0	2	0	-2	-2	1	2	-2	0	2	0	-2	0	2	1	0	-1	2	2	-2	0	0	2	-2	0	2	-1	-2	0	1	0	-1	-2	2	2	-2	-3	1
-2	2	2	-1	0	2	0	-2	0	2	0	-1	0	2	1	-2	-2	2	0	-2	0	2	0	-2	0	0	0	-1	0	2	1	-2	0	1	0	-2	0	2	-1	-2	0	0	0	-1	0	2	0	-2	-3	2
0	1	2	-2	0	2	0	-2	2	2	0	-2	0	2	0	-2	0	2	-1	-2	0	2	0	-2	0	2	0	0	-1	2	0	-2	2	1	2	-2	0	2	0	-2	0	0	0	-1	0	2	0	-2	-3	2
-2	2	2	0	0	2	0	-2	0	2	0	-1	0	2	0	-2	0	2	2	-2	0	2	0	-1	0	1	0	-1	-1	2	1	-2	0	2	2	-2	0	2	-1	-2	0	0	0	-2	-2	2	0	-2	-3	2
0	1	0	-1	1	2	0	0	0	2	0	0	0	1	0	-2	0	1	0	-1	1	2	0	0	0	0	0	-1	0	1	0	-1	0	0	0	-2	0	0	0	0	0	0	0	-2	0	1	0	-2	-3	0
-2	0	0	0	0	2	0	0	0	1	0	0	0	2	0	-1	-2	0	-2	-1	1	1	0	0	0	0	0	0	0	0	0	0	0	0	-1	-1	0	1	0	0	0	0	0	0	0	2	0	0	-3	0
0	0	0	0	0	1	0	0	0	0	0	0	0	0	0	-1	0	0	0	0	1	0	0	0	0	0	0	0	0	0	0	-1	0	0	0	-1	0	0	0	0	0	0	0	0	0	0	0	0	-3	0
0	0	0	-1	0	2	0	0	0	0	-1	-1	0	2	0	-2	0	0	-1	-2	2	1	0	0	0	0	0	0	0	0	0	-2	1	0	0	-2	1	2	0	0	2	0	0	0	0	2	0	-2	-3	0
0	0	2	-2	0	2	0	-1	2	0	0	-2	-1	2	0	-2	0	1	0	0	2	0	-1	-2	2	1	0	0	0	0	0	-2	0	0	0	-2	1	2	-1	-1	2	0	0	0	0	2	-1	-2	-3	1
0	1	0	0	0	2	0	0	0	2	0	0	0	2	1	-2	0	0	0	0	0	0	0	-1	0	0	0	-1	0	2	0	-1	0	0	0	-1	0	0	0	-2	0	0	0	-1	0	2	0	-2	-3	0
2	0	1	0	0	0	0	-1	2	0	1	0	0	0	0	-2	1	1	0	0	0	0	0	-2	2	0	0	0	0	0	0	-2	1	0	0	-2	0	0	0	-1	1	0	-1	-2	0	0	0	-2	-3	0
0	1	0	0	0	2	0	-1	0	2	-1	0	0	2	1	-2	0	0	0	-1	0	1	0	-1	0	0	0	-1	0	2	0	-1	0	0	0	-1	0	1	-1	-2	0	0	0	-2	0	2	0	-2	-3	0
0	0	0	-1	0	0	2	-1	1	2	1	0	2	0	0	-2	0	0	1	0	0	2	1	0	0	2	0	0	0	1	2	-2	0	0	0	0	0	0	0	-1	1	0	1	0	0	0	1	-2	-3	-2
-2	0	1	0	0	2	0	0	0	0	0	0	0	2	0	-2	-1	0	0	0	0	0	0	-1	0	0	0	0	0	0	0	-1	-1	0	0	1	0	2	0	0	0	0	0	2	0	2	0	-1	-3	0
0	0	0	-1	0	1	0	-2	0	0	0	-2	0	2	2	-2	0	0	0	-1	0	0	0	-2	0	0	0	0	0	0	0	-2	0	0	0	-1	0	2	1	-1	2	0	0	0	0	1	0	-2	-3	2
-2	0	1	0	0	2	0	-1	0	1	-1	0	-1	2	0	-2	-1	1	0	0	0	0	0	-1	0	0	0	0	-1	0	0	-2	0	1	0	1	1	2	0	-1	0	0	-1	1	0	2	0	-2	-3	1
0	0	0	0	-2	0	-1	0	-1	0	0	0	-2	-1	-1	2	2	0	2	0	-2	0	0	2	0	0	0	1	1	0	0	2	-1	0	0	-1	-2	0	0	2	-2	1	0	-1	-1	0	-1	1	-3	0
0	0	0	0	0	0	0	0	0	0	0	0	0	0	-1	1	0	2	0	1	-1	0	0	0	0	0	0	0	0	0	-1	0	0	0	0	0	-1	0	0	0	-1	2	0	0	0	0	0	0	-3	1
2	0	0	0	0	0	0	0	0	0	0	-1	0	0	-2	0	2	1	2	0	0	0	0	0	0	1	0	0	0	0	-2	0	0	0	0	-1	0	0	0	0	-2	0	0	-2	0	0	-1	0	-3	0
0	0	0	0	0	0	0	0	0	0	0	0	0	0	-1	1	0	2	2	2	-1	0	0	1	0	1	0	1	0	0	0	1	-1	0	0	0	0	0	0	0	-1	2	0	0	0	0	0	0	-3	0
1	0	-1	0	0	1	0	2	0	-2	0	-2	0	0	-2	2	0	0	0	0	0	0	0	2	0	0	0	0	0	0	-2	2	-2	0	0	0	0	0	0	2	-2	0	0	-2	0	0	-1	2	-3	-1
0	0	-1	0	0	0	0	2	0	0	0	0	1	0	0	2	-1	0	0	0	0	0	0	2	0	0	0	0	0	0	0	2	-2	0	-1	0	-1	-1	0	0	-2	0	0	-1	0	0	0	1	-3	0
0	0	-1	0	0	0	1	2	0	0	0	0	2	0	0	0	0	0	0	0	0	0	0	2	0	0	0	0	0	0	0	2	-1	0	-1	0	0	-1	0	0	-1	0	0	-1	0	-1	0	0	-3	-1
0	0	-1	0	0	0	0	2	0	0	0	-2	0	0	0	2	0	0	0	2	0	0	0	2	-1	0	0	0	0	0	-2	2	-2	0	-1	0	0	-1	0	2	-2	0	0	0	0	0	0	2	-3	-1
2	0	0	0	-1	0	-1	0	1	0	0	0	0	0	0	0	0	0	0	0	-1	0	-1	0	0	1	0	0	2	0	0	2	1	0	-2	0	0	0	-1	-2	0	0	0	-1	0	0	0	0	-3	0
0	0	0	0	0	0	0	0	0	0	0	0	0	0	0	0	0	0	0	0	0	0	0	0	0	1	0	2	0	0	0	0	0	0	0	0	0	1	0	0	0	2	0	0	0	0	0	0	-3	0
2	0	0	0	0	0	0	0	1	0	2	0	2	0	0	0	0	0	0	0	0	0	0	0	0	0	0	1	0	0	0	0	0	0	0	0	0	0	0	0	0	0	0	0	0	0	0	0	-3	0
0	0	0	0	-2	0	0	0	0	0	0	0	-1	0	0	1	0	0	0	1	-2	0	0	1	0	2	0	2	0	0	0	2	0	0	-1	0	-1	2	0	2	0	2	0	0	0	0	0	2	-3	0
2	-1	1	0	0	-1	1	0	0	-2	0	0	0	-1	0	0	2	-1	2	0	0	0	0	0	0	0	0	0	2	0	0	0	1	-1	2	0	0	0	0	0	0	0	1	0	0	-2	0	0	-3	-1
1	0	0	0	-1	0	0	0	0	0	0	0	0	0	0	0	0	0	0	0	-1	-1	0	0	0	0	0	0	0	0	0	1	0	0	0	1	0	0	0	0	0	0	0	0	0	0	0	0	-3	0
2	0	1	0	-1	-2	0	0	0	-2	1	-1	0	-1	0	0	1	0	1	0	-2	-1	0	0	0	0	0	0	2	-1	0	0	1	0	2	0	0	0	0	0	0	0	2	0	0	-1	0	-1	-3	0
2	0	0	0	0	-1	0	0	-1	-1	0	0	0	-1	0	1	0	0	0	1	-2	-1	0	0	0	0	0	1	0	-1	-1	1	0	0	2	1	0	0	0	1	-1	0	2	0	0	0	0	1	-3	0
2	-2	0	2	0	-2	0	0	0	-2	0	2	0	-2	0	2	0	-2	0	0	1	-1	0	1	-1	-2	0	-1	0	-2	1	0	2	0	2	2	-1	-2	0	0	-1	-2	0	0	0	-2	1	0	-3	-2
0	-2	-1	2	0	-2	0	0	0	-1	0	2	1	-1	0	2	-1	-1	-1	0	0	-2	0	0	0	-2	0	0	0	-2	0	-1	2	0	0	2	0	-2	0	0	0	-1	-1	1	0	-1	1	2	-3	0
2	-1	1	2	1	-2	0	0	0	-2	0	0	0	-2	0	0	1	0	0	0	2	-1	0	0	0	-2	0	-1	0	-2	0	-2	2	0	2	2	0	-2	0	0	0	-2	-1	-1	0	-2	1	0	-3	-1
2	-2	-1	2	0	-2	0	0	0	-1	0	2	0	-2	0	2	0	0	0	0	0	-1	0	0	-1	-2	0	-1	0	-2	0	0	2	1	0	2	0	-2	0	0	0	-2	0	0	0	-2	1	2	-3	-1
0	-2	0	0	2	-2	0	1	0	-1	0	0	0	-2	2	2	0	-2	0	0	1	-2	0	0	0	-2	0	0	1	-1	0	1	0	-2	0	0	2	-2	0	2	0	-1	0	0	1	-2	1	1	-3	-2
-1	-2	0	2	0	-2	0	1	0	-1	0	1	0	-2	1	2	-1	-2	0	0	-1	-2	0	0	0	-1	0	0	0	-2	0	1	0	-2	0	1	0	-1	0	2	0	-2	0	2	0	-1	0	2	-3	-1
0	-2	0	2	0	-2	1	1	0	-2	0	0	1	-2	0	1	1	0	1	0	0	-1	0	0	0	0	0	0	0	-2	1	0	0	-2	0	1	0	-1	0	2	0	-1	0	0	0	-2	0	0	-3	-2
0	-2	0	2	0	-2	0	2	0	-2	0	1	-1	-2	2	2	0	-2	0	0	0	-2	0	0	0	-2	0	0	0	-2	0	0	0	-2	0	2	2	0	0	2	0	-1	0	2	0	-2	0	2	-3	-2
-1	-2	-2	2	1	-1	0	2	0	-1	-1	2	0	-2	0	2	0	-1	-1	2	0	-2	0	0	0	-1	0	0	0	-2	0	1	-1	-2	-2	0	0	-2	0	1	2	0	0	2	0	-2	0	2	-3	0
0	0	0	2	1	-1	0	1	0	0	0	1	0	-1	0	2	0	0	-1	1	0	-1	0	0	0	-1	0	0	0	-1	0	0	0	0	-1	0	0	-2	0	0	1	0	0	0	0	-1	0	0	-3	-1
0	0	-1	2	0	-1	0	0	0	0	-1	2	0	-2	0	1	0	0	-1	0	0	-1	0	0	0	0	0	0	0	-1	0	0	0	-1	-2	1	0	-2	0	0	0	0	0	0	0	-1	0	0	-3	0
0	-1	-2	1	0	0	-1	2	0	-1	-1	0	-2	-2	0	2	0	0	-2	0	0	-2	-1	0	-1	-1	-1	1	0	-2	0	0	0	-2	-2	0	0	0	0	2	1	-1	0	2	0	0	-2	2	-3	0
0	-2	0	0	1	-1	0	0	0	0	0	0	0	-2	1	0	0	0	0	0	1	0	1	0	0	0	0	0	0	-1	2	0	0	-2	0	0	0	-1	0	0	0	0	0	0	0	-1	2	0	-3	-2
0	0	0	2	0	0	0	0	0	0	0	0	0	-1	0	2	0	0	-1	0	0	-1	0	0	0	-1	0	0	0	-1	0	0	0	-1	-1	2	0	-1	0	1	0	-1	0	2	0	0	0	2	-3	0
1	-2	-1	0	2	-1	1	0	0	-1	0	0	1	-2	0	2	0	-2	0	0	1	0	0	0	0	0	0	0	0	-2	1	0	0	-2	-2	0	0	-1	1	0	0	-1	0	0	0	-2	2	0	-3	-1
2	-1	-1	2	0	0	0	1	0	-1	0	0	0	-2	0	2	0	0	0	0	0	-1	0	1	0	-1	0	0	0	-2	0	-2	0	-1	-2	2	0	-1	0	1	0	-1	0	2	0	0	0	2	-3	0
2	0	0	0	0	0	0	0	0	0	0	0	0	0	0	0	0	0	0	0	0	0	0	0	0	0	0	0	0	0	0	0	0	0	0	0	0	0	0	0	0	0	0	0	0	0	0	0	-3	0
0	2	0	-1	-2	0	0	0	0	0	0	0	0	1	0	0	0	0	0	0	-1	0	0	0	0	0	0	0	0	1	0	1	-1	2	0	0	0	0	0	-1	0	2	0	0	0	0	0	0	-3	2
2	0	0	0	0	0	0	0	0	0	0	0	1	0	0	0	0	0	0	0	0	0	0	0	0	0	0	0	0	0	0	0	0	0	0	0	0	0	0	0	0	0	0	0	0	0	0	0	-3	0
0	2	1	0	0	0	0	0	0	1	0	0	0	0	-1	0	0	0	1	1	0	0	0	0	0	0	0	0	0	1	0	0	-2	1	2	0	0	0	0	0	0	2	1	0	0	0	0	0	-3	1
0	0	-2	0	0	0	0	1	0	2	0	1	2	-1	1	0	0	0	-1	0	0	1	0	2	0	0	0	0	0	0	-2	2	-1	0	-1	0	0	0	0	0	0	1	0	0	0	-1	-1	0	-3	0
-1	1	-2	0	0	0	0	1	-1	2	-1	0	1	0	0	0	-2	0	-2	0	0	0	0	1	0	0	0	0	0	2	-2	2	-2	0	-2	0	0	0	0	1	0	2	0	0	1	0	-1	2	-3	0
0	0	-1	0	0	-1	0	0	0	1	0	0	0	-2	0	0	0	0	0	0	0	0	0	1	0	0	0	0	0	0	0	1	0	0	0	0	0	-1	0	0	0	0	0	0	0	-1	0	0	-3	0
0	1	-2	0	0	0	0	0	0	2	0	1	0	0	0	0	-1	0	-2	0	0	0	0	1	0	0	0	0	0	0	-2	2	-1	2	0	0	0	0	0	1	0	2	0	0	0	0	0	1	-3	0
1	0	0	0	0	0	0	0	0	0	1	0	0	0	0	0	0	0	0	0	0	0	0	0	0	0	0	0	0	0	0	0	0	0	0	0	0	0	0	0	0	0	0	0	0	0	0	0	-3	0
0	0	-2	0	0	0	0	0	0	0	0	0	1	0	0	0	0	0	0	1	-1	0	0	0	0	0	0	0	0	0	0	1	0	0	-1	0	0	0	0	0	0	0	0	0	0	0	0	1	-3	0
2	1	-2	0	0	0	0	0	0	0	0	0	1	0	0	0	0	0	-1	0	0	0	0	0	0	1	0	0	0	0	-2	0	1	1	-2	0	0	-1	0	0	0	2	0	0	0	0	0	0	-3	0
0	1	-2	0	0	0	0	0	0	0	0	0	0	0	0	0	0	0	-1	0	-1	0	0	-1	0	0	0	0	0	1	0	0	0	0	-2	-1	0	0	0	0	1	1	0	0	0	0	0	0	-3	1
-1	0	-1	-1	0	-1	1	2	0	0	0	1	0	-1	0	0	0	0	1	1	0	0	1	1	0	0	1	1	1	0	0	2	-1	-2	0	0	1	-1	2	0	0	0	0	0	0	-1	0	0	-3	-1
-2	0	0	0	0	0	0	0	-1	0	0	1	1	-1	0	0	-1	0	1	1	0	0	1	0	0	0	0	0	0	0	0	2	-2	0	0	0	0	0	0	0	1	0	2	0	1	0	1	0	-3	0
-2	0	-1	0	0	-2	0	2	0	0	0	0	0	-2	-1	0	2	0	0	2	0	0	2	0	0	0	0	0	0	0	0	2	-2	0	0	0	0	-2	2	1	-1	0	0	0	0	-1	-1	0	-3	0
-2	1	2	-1	0	-2	2	0	-1	0	1	0	2	-2	0	-2	-1	0	2	0	0	0	2	-1	0	0	1	0	0	0	0	0	-2	1	2	0	1	-2	2	-2	2	0	2	-2	2	-1	2	-2	-3	0
[truncated: 14 more columns]
